# Supplementary material for: Neoadjuvant chemoradiotherapy combined with immunotherapy for locally advanced rectal cancer: A new era for anal preservation
Source: Front Immunol. 2022 Dec 8;13:1067036. doi: 10.3389/fimmu.2022.1067036 (PMC9772444; doi:10.3389/fimmu.2022.1067036)
Supplement: Supplementary Table 1 — The clinical trials of the long course radiotherapy combined with immunotherapy. [file Table_1.xlsx]

## Sheet: Long course radiotherapy
NCT number	Short Name	Phase	Country	Number	Baseline Features	PD-1 antibody	TNT	Study Design	Endpoints and results	Adverse Effects	Data published
NCT02948348	Voltage-A	Ib	Japan	42	III 23% 37MSS+5MSI-H	Nivolumab	/	50.4Gy/Cape + Nivolumab*5 + TME + XELOX/FOLFOX	MSS pCR 30% MSI-H pCR 60% near-pCR 8%	G3-4 iAE:3 cases	Clinical Cancer Research 2022.3
NCT02921256	NRG GI-002	II	USA	95	High risk+	Pembrolizumab	TNT	Arm1: FOLFOX*8 + 50Gy/Cape + TME Arm2: FOLFOX*8 + 50Gy/Cape/Veliparib + TME Arm3: FOLFOX*8 + 50Gy/Cape/Pembrolizumab*6 + TME	pCR 31.9% cCR 13.9% CR 45.8%	G3-4:48.2%	JAMA Oncol 2021
NCT03127007	R-IMMUNE	Ib/II	Belgium	54	III 88%	Atezolizumab	/	Arm1: LCRT/5-Fu/Atezolizumab*4 + TME Arm2: LCRT/5-Fu + TME	AE pCR 24%	G3/4:13%(20/151evts), 34.6%(9/26pts)	2021 ESMO
NCT03299660	ANAVA	II	Australia	101	III 94% cN+ 94(93%) cT4 16(16%)	Avelumab	/	50.4Gy/5-FuorCape/Avelumab*6 + TME	pCR 23% MPR 61.5%	G3-4 nCRT AE:8%; G3-4 iAE:4%	2021 ASCO
NCT03102047	NSABP FR-2	II	USA	45	II-IV RC	Durvalumab	/	LCRT + Durvalumab*4 + TME	mNAR 12.03 pCR 22.2% cCR 31.1% R0 81.0% Organ Preservation Rate 71.4%	G3:diarhea、lymphopenia,back pain G4:1 case of elevation of Amylase/Lipase	2022 ASCO-GI
NCT04340401	PKUCH04	II	China	25	N2 76%, MRF+ 56% EMVI+ 80%	Camerelizumab	TNT	(CAPOX+Camerelizumab)*3 + 45Gy/Cape + CAPOX*2 + TME	pCR 33.3% cCR 16% MPR 71.4%	G3:lymphopenia 24%,diarhea 8%，thrombocytopenia 4% G4: none Surgical Complications:14.3%	2022 ASCO
NCT04083365	PANDORA	II	Italy	55	DRE detectable 66.7% cT3 68.4% cT4 26.3% cN1 57.9% cN2 21.1%	Durvalumab	/	50.4Gy/Cape + Durvalumab*3 + TME	pCR 34.5% MPR 60.0% cCR 10.9%	G3-4 nCRT AE:all <6% G3-4 iAE:all <2%	2022 ASCO
/	/	II	China	20	cT3N0 cT1-3N+	Tislelizumab	/	50.4Gy/Cape/Tislelizumab*3 + TME	pCR 58.3% TRG1 25% TRG2 16.7% R0 100% Organ Preservation Rate 100% mNAR 7.18	1 case of diarhea (G3)，1 case of vitiligo (G1)，1 case of anastomotic fistula	2022 ASCO
/	/	II	China	23	super low location cT2 56.5% cT3 43.5% cN0 69.6% cN1 30.4%	Sintilimab	TNT	50Gy/Sintilimab*2 + Cape/CAPOX*6/Sintilimab*2	cCR 43.2% ncCR 26.1% pCR 20%(2/10) TRG0-1 60% Anus Preservation Rate 95.5% Rectal Preservation Rate 59.1% CR 52.2%	G3-4:17.4%(4/23)	2022 ASCO
NCT04304209	/	II	China	195		Sintilimab	/	Arm 1：Sintilimab*4 + TME/W&W + (Sintilimab+CAPOX)*4 Arm 2-1：((Sintilimab+CAPOX)*4/50Gy) + TME/W&W + CAPOX*4 Arm 2-2：CAPOX*4/50Gy + TME/W&W + CAPOX*4	pCR
NCT04293419	DUREC	II	Spanish	58		Durvalumab	TNT	(mFOLFOX6*6+50.4Gy/Cape)/Durvalumab + TME	pCR
NCT03854799	/	II	Italy	101		Avelumab	/	50.4Gy/Cape + Avelumab*6 + TME	pCR
NCT04357587	/	II	USA	10		Pembrolizumab	/	50Gy/Cape/Pembrolizumab + TME	AEs
NCT03921684	/	II	Israel	29		Nivolumab	TNT	50.4Gy/Cape + (Nivolumab+mFOLFOX6)*6 + TME	pCR AEs
NCT04017455	/	II	the Netherlands	38		Atezolizumab	/	RT + Atezolizumab + Bevacizumab	cCR
NCT04124601	CHINOREC	II	Austria	80		Ipilimumab+ Nivolumab	/	Arm1：50Gy/Cape + TME Arm2：50Gy/Cape/(Ipilimumab*1+Nivolumab*3) + TME	AEs,mrTRG
NCT04621370	PRIME-RT	II	UK	48		Durvalumab	TNT	Arm1:(5*5Gy+FOLFOX*6)/Durvalumab + TME Arm2:(50Gy/Cape+FOLFOX*4)/Durvalumab + TME	pCR+cCR
