# Supplementary material for: Neoadjuvant chemoradiotherapy combined with immunotherapy for locally advanced rectal cancer: A new era for anal preservation
Source: Front Immunol. 2022 Dec 8;13:1067036. doi: 10.3389/fimmu.2022.1067036 (PMC9772444; doi:10.3389/fimmu.2022.1067036)
Supplement: Supplementary Table 2 — The clinical trials of the short course radiotherapy combined with immunotherapy. [file Table_2.xlsx]

## Sheet: Short course radiotherapy
NCT number	Short Name	Phase	Country	Number	Baseline Features	PD-1 antibody	TNT	Study Design	Endpoints	Adverse Effects	Data published
NCT04231552	/	II	China	50	High risk+	Camerelizumab	/	5*5Gy + (CAPOX+Camerelizumab)*2 + TME	pCR 48% (pMMR46%,dMMR100%) R0 100% Organ Preservation Rate 89%	G3-4:none	J Immunother Cancer 2021
NCT03503630	Averectal	II	Lebanon,Jordan	44	III 91%	Avelumab	TNT	5*5Gy + (mFOLFOX6+Avelumab)*6 + TME	pCR 37.5% MPR 67.5%	G3-4 iAE:none G3-4 Surgical Complications:5%	Radiation and Oncology 2020 2021 ESMO
NCT04518280	TORCH	II	China	60	III 85% low location 90% cN2 55% cT4/MRF+ 45%	Toripalimab	TNT	Arm1:5*5Gy + (CAPOX+Toripalimab)*6 + TME Arm2:(CAPOX+Toripalimab)*2 + 5*5Gy + (CAPOX+Toripalimab)*4 + TME	CR 69.0% pCR 57.1% MRP 81.0% Organ Preservation Rate 82.8%	G3-4:thrombocytopenia 43%	2022 ASCO
NCT04109755	/	II	Switzerland	25		Pembrolizumab	/	5*5Gy + Pembrolizumab*4 + TME	TRG
NCT04130854	/	II	USA	58		APX005M	TNT	Arm1:5*5Gy + (mFOLFOX+APX005)*5 + mFOLFOX*1 + TME Arm2:5*5Gy + mFOLFOX*6 + TME	pCR
NCT04558684	/	II	China	30		Camerelizumab	TNT	5*5Gy + (CAPOX+Camerelizumab)*6	cCR
NCT04663763	/	II	China	40	MSS32+MSI-H8	Sintilimab	/	5*5Gy + (CAPOX+Sintilimab)*4 + TME + CAPOX*4	pCR
NCT04636008	/	II	China	20		Sintilimab	/	5*5Gy + Sintilimab*3 + TME	AEs
NCT04621370	PRIME-RT	II	UK	48		Durvalumab	TNT	Arm1:(5*5Gy+FOLFOX*6)/Durvalumab + TME Arm2:(50Gy/Cape+FOLFOX*4)/Durvalumab + TME	pCR+cCR
